# Supplementary material for: A porcine commotio retinae model for preclinical evaluation of posttraumatic photoreceptor degeneration
Source: JCI Insight. 2026 Jan 13;11(4):e192799. doi: 10.1172/jci.insight.192799 (PMC12956011; doi:10.1172/jci.insight.192799)
Supplement: Supporting data values [file jciinsight-11-192799-s083.xlsx]

## Sheet: Fig 1C
PSI	median	SD
0	0	0
10	29.27	1.50881
15	36.21	1.00623
15.5	37.09	3.59901
16	37.09	3.98049
16.5	38.69	1.77469
17	39.1	2.4149
18	40.16	1.45396
19	42.02	2.00275
20	43.805	1.73423
25	48.18	1.57143

## Sheet: Fig 6J
Eye 1	Bl	247.91
	D14	233.41
	D30	233.15
	D60	225.66
	Average	235.033
	SD	9.30796
Eye 2	Bl	245.699
	D14	241.153
	D30	213.691
	D60	218.041
	Average	229.646
	SD	16.1178
Eye 3	Bl	246.833
	D14	233.84
	D30	246.101
	D60	248.317
	Average	243.773
	SD	6.6857
Eye 4	Bl	250.585
	D14	230.817
	D30	227.755
	D60	230.774
	Average	234.983
	SD	10.4998
Eye 5	Bl	213.272
	D14	184.95
	D30	217.982
	D60	238.598
	Average	213.701
	SD	22.0982
Eye 6	Bl	242.067
	D14	119.388
	D30	121.928
	D60	119.278
	Average	150.665
	SD	60.9468

## Sheet: Fig 6K
#2 (pixels)									#2 (pixels) (normalized)
		Strk1avg	Strk1std	Centavg	Centstd	Strk2avg	Strk2std				Strk1avg	Centavg	Strk2avg
BL	ONL	11.6129	0.793945	11.2607	0.577488	11.716	0.449972		BL	ONL	100	100	100
2 WK	ONL	10.8372	2.28725	10.4747	2.2555	9.75169	1.56134		2 WK	ONL	93.3201	93.0201	83.234
1 mo	ONL	10.8284	2.6265	9.62763	2.9064	9.285	1.90793		1 mo	ONL	93.2444	85.4977	79.2506
2 mo	ONL	10.6564	2.01057	9.91673	1.86742	9.05225	1.283		2 mo	ONL	91.7633	88.0651	77.264
#3 (pixels)									#3 (pixels) (normalized)
		Strk1avg	Strk1std	Centavg	Centstd	Strk2avg	Strk2std				Strk1avg	Centavg	Strk2avg
BL	ONL	11.0676	0.70195	10.9977	0.815728	9.55531	0.842733		BL	ONL	100	100	100
2 WK	ONL	7.47939	0.943141	11.5996	1.07964	0	0		2 WK	ONL	67.5794	105.473	0
1 mo	ONL	9.58123	0.960364	11.0174	0.941894	0	0		1 mo	ONL	86.5704	100.18	0
2 mo	ONL	7.62683	1.40079	7.88912	1.86391	9.30551	1.32957		2 mo	ONL	68.9116	71.7343	97.3858
#4 (pixels)									#4 (pixels) (normalized)
		Strk1avg	Strk1std	Centavg	Centstd	Strk2avg	Strk2std				Strk1avg	Centavg	Strk2avg
BL	ONL	11.9723	0.729265	10.2422	1.24017	11.582	0.642296		BL	ONL	100	100	100
2 WK	ONL	8.69371	2.42582	9.28403	2.83783	9.49849	1.95422		2 WK	ONL	72.6151	90.6451	82.011
1 mo	ONL	6.04857	2.65466	7.71471	2.59806	8.95254	1.58584		1 mo	ONL	50.5213	75.323	77.2972
2 mo	ONL	7.53921	2.86784	7.82331	1.97242	8.43144	1.46882		2 mo	ONL	62.9721	76.3833	72.7979
#5 (pixels)									#5 (pixels) (normalized)
		Strk1avg	Strk1std	Centavg	Centstd	Strk2avg	Strk2std				Strk1avg	Centavg	Strk2avg
BL	ONL	12.972	1.34611	11.7282	0.696664	10.7944	0.776271		BL	ONL	100	100	100
2 WK	ONL	7.98243	2.21723	7.11122	1.19335	9.8287	1.88995		2 WK	ONL	61.5361	60.6335	91.0537
1 mo	ONL	8.08137	2.04723	6.84841	0.531267	8.26171	2.13208		1 mo	ONL	62.2988	58.3927	76.537
2 mo	ONL	9.73811	2.71498	7.78035	0.898551	8.27451	1.5845		2 mo	ONL	75.0705	66.3388	76.6556
